# Supplementary material for: PF-4708671 Activates AMPK Independently of p70S6K1 Inhibition
Source: PLoS One. 2014 Sep 9;9(9):e107364. doi: 10.1371/journal.pone.0107364 (PMC4159345; doi:10.1371/journal.pone.0107364)
Supplement: Table S1 — Seahorse platform and mitochondrial assays statistics. ANOVA statistical analysis of the OCR area under the curve showed that after 2.5 uM or 5 uM PF-4708671 treatment the OCR was significantly decreased (manufacturer output), and mitochondrial assay statistics. (XLSX) [file pone.0107364.s005.xlsx]

## Sheet: Sheet1
AUC Anova OCR	Rates: 7 - 13	XFAssay_5162013_19 .xls
	AVG AUC	SD AUC
DMSO	5197.4	162.353
PF-4708671 2.5uM	4617.6	77.8623
PF-4708671 5uM	4139.34	239.053
Rapamycin 50nM	5238.37	123.483
	DMSO						PF 2.5						PF 5						RAPA 50
Rate	A1	A2	A3	A4	A5	A6	B1	B2	B3	B4	B5	B6	C1	C2	C3	C4	C5	C6	D1	D2	D3	D4	D5	D6
7	0	0	0	0	0	0	0	0	0	0	0	0	0	0	0	0	0	0	0	0	0	0	0	0
8	832.426	862.121	815.397	812.64	875.353	860.963	765.68	765.782	787.494	740.161	777.706	767.755	707.393	738.706	694.936	616.735	754.029	695.965	811.392	853.635	872.806	887.035	850.842	831.299
9	866.482	883.808	834.206	823.754	888.662	884.763	800.921	784.372	793.144	756.507	786.246	777.914	735.89	738.003	706.966	621.53	732.908	670.414	837.29	861.009	874.087	896.865	855.349	837.476
10	888.094	890.735	845.056	831.596	887.025	878.023	792.812	783.101	781.236	752.288	785.068	767.711	738.727	730.097	713.197	643.088	722.065	660.525	869.44	856.57	885.349	861.48	864.042	837.728
11	885.41	900.259	845.994	830.079	890.426	893.916	783.378	780.339	767.666	751.744	778.054	751.658	730.691	714.844	695.394	647.47	722.705	653.3	878.246	864.878	901.194	888.586	917.053	853.646
12	884.511	903.228	841.444	830.972	896.384	894.144	776.326	775.031	752.171	748.454	772.516	739.854	717.287	708.289	677.301	626.082	703.843	639.295	876.219	871.81	908.75	928.987	923.189	857.668
13	879.201	898.938	842.355	835.108	886.865	884.033	775.216	766.006	750.245	744.702	777.167	749.182	705.308	698.324	656.561	608.979	684.389	624.821	863.712	865.906	901.448	916.306	905.546	863.409
	6						6						6						6
AUC SUM	5236.12	5339.09	5024.45	4964.15	5324.72	5295.84	4694.33	4654.63	4631.96	4493.86	4676.76	4554.07	4335.3	4328.26	4144.35	3763.88	4319.94	3944.32	5136.3	5173.81	5343.63	5379.26	5316.02	5081.23
	DMSO		PF 2.5		PF 5		RAPA 50
Rate	AUC	SDev	AUC	SDev	AUC	SDev	AUC	SDev
7	0	0	0	0	0	0	0	0
8	843.15	26.5718	767.43	15.8596	701.294	47.8267	851.168	27.3413
9	863.613	28.0868	783.184	15.2579	700.952	46.6718	860.346	22.8143
10	870.088	25.3322	777.036	14.6095	701.283	39.6333	862.435	15.6359
11	874.347	28.9789	768.807	14.2643	694.068	35.8555	883.934	23.3635
12	875.114	30.9043	760.725	15.7887	678.683	38.2622	894.437	29.7356
13	871.083	25.9925	760.42	14.1949	663.064	39.7812	886.054	24.2898
P Value (Anova)			P Value (Tukey Post test)						Q Value (Tukey Post test)
				DMSO	PF 2.5	PF 5	RAPA 50			DMSO	PF 2.5	PF 5	RAPA 50
2.42045e-10			DMSO		2.5788e-05	1.97064e-09	0.97107		DMSO		8.77338	16.0103	0.620089
			PF 2.5			0.000284289	1.01513e-05		PF 2.5			7.23695	9.39347
			PF 5				9.1535e-10		PF 5				16.6304
			RAPA 50						RAPA 50
Confidence level (1 - P Value Anova)			Confidence level (1 - P Value Tukey Post test)
				DMSO	PF 2.5	PF 5	RAPA 50
1			DMSO		0.999974	1	0.0289302
			PF 2.5			0.999716	0.99999
			PF 5				1
			RAPA 50
DMSO	5236.12	5339.09	5024.45	4964.15	5324.72	5295.84
PF 2.5	4694.33	4654.63	4631.96	4493.86	4676.76	4554.07
PF 5	4335.3	4328.26	4144.35	3763.88	4319.94	3944.32
RAPA 50	5136.3	5173.81	5343.63	5379.26	5316.02	5081.23
Anova: Single Factor
SUMMARY
Groups	Count	Sum	Average	Variance
DMSO	6	31184.4	5197.4	26358.4
PF 2.5	6	27705.6	4617.6	6062.54
PF 5	6	24836.1	4139.34	57146.5
RAPA 50	6	31430.2	5238.37	15248
ANOVA
Source of Variation	SS	df	MS	F	P-value	F crit
Between Groups	4.91891e+06	3	1.63964e+06	62.5724	2.42045e-10	3.09839
Within Groups	524077	20	26203.8
Total	5.44299e+06	23
Notes on AUC Calculations
The area under the curve is calculated as follows.
For each rate, the group's average is multiplied
by the time interval for that rate. This represents
the area under that part of the curve. The results
are then summed to provide the total area of the
curve. If the option ''Use First Rate for BaseLine''
is selected, then the area for the rate chosen as
the baseline for the AUC calculation is then
subtracted from the area of each subsequent rate.
These totals are then summed to provide the total
baseline-subtracted area of the curve. Any wells
that have been unselected will not be included in
the calculations.
If the data is being displayed as a % of baseline
in the Data Viewer, then the AUC is calculated
using the % values, and not the raw pMol/min or
mpH/min rate values. If the Normalization option
is enabled in the Data Viewer, then the AUC is
calculated using the normalized data.
The units for the OCR area is pMoles. For ECAR,
the area is in mpH. If viewing the data as a % of
baseline, the area represents a total percentage
change from the baseline.
The t Analysis option will perform a t test for
each pairwise combination of groups. A disadvantage
of this method is that when comparing more than two
groups, there is a greater chance of producing
significant P values by coincidence. So for three
or more groups, it is suggested that the Anova
analysis method be used.
The Anova Analysis method performs a one way Anova
test to determine the probability of one or more
groups being different from the others. Post
comparison tests are then performed between each
pair of groups using Tukey's HSD method.
When using the Anova Analysis, it is important to
exclude unrelated groups from the analysis, such
as the temp correction wells. In addition, if
multiple factors are being tested among the groups,
it is not valid to include both types of groups in
a one way Anova analysis.

## Sheet: Sheet2
	DMSO	PF-4708671 7.5uM			DMSO	PF-4708671 7.5uM
1	94.6	35.7		Mean	100	34.225
2	102	36.3		S Div	3.86092	2.20511
3	103.4	33.4
4	100	31.5		T-Test	1.3722e-06
